# Supplementary material for: Laser-Based Synthesis of TiO2-Pt Photocatalysts for Hydrogen Generation
Source: Materials (Basel). 2022 Oct 22;15(21):7413. doi: 10.3390/ma15217413 (PMC9655175; doi:10.3390/ma15217413)
Supplement: Supplementary file 1 [file materials-15-07413-s001.zip]

Archive with 1 entries (1 files):
- materials-1985683-supplementary.pdf
